# Supplementary material for: Cholinergic neuron-to-glioblastoma synapses in a human iPSC-derived co-culture model
Source: Stem Cell Reports. 2025 Jun 19;20(7):102534. doi: 10.1016/j.stemcr.2025.102534 (PMC12277791; doi:10.1016/j.stemcr.2025.102534)
Supplement: Table S1. GBO and hiPSC line additional information, related to Figures 1–4 — Flowchart of experiments performed in the study and the associated GBO line(s) and/or hiPSC line(s) used to derive cholinergic neurons as applicable. [file mmc2.xlsx]

## Sheet: Sheet1
		Experiment
	Patient ID	Neuronal differentiation	Monosynaptic Tracing	Electron Microscopy	Calcium Imaging	Proliferation	CHRM3 knockdown	scRNAseq	Cholesterol Perturbation
GBO	UP-7790
	UP-9121
	UP-10072
hiPSC-derived cholinergic neuron	CW-50065
	CW-50023
