# Supplementary material for: Cholinergic neuron-to-glioblastoma synapses in a human iPSC-derived co-culture model
Source: Stem Cell Reports. 2025 Jun 19;20(7):102534. doi: 10.1016/j.stemcr.2025.102534 (PMC12277791; doi:10.1016/j.stemcr.2025.102534)
Supplement: Table S2. Differentially expressed genes in GBM cells under different conditions, related to Figures 3 and 4 — Lists of differentially expressed genes between GBM cells in co-culture versus conditioned media, co-culture versus tumor alone, or conditioned media versus tumor alone. [file mmc3.xlsx]

## Sheet: DEGs_CoCulture_vs_CM
gene	p_val	log2FC	pct.1	pct.2	p_val_adj
NEFL	1.12596e-35	7.0535	0.589	0.009	3.5184e-31
STMN2	5.35037e-30	5.12458	0.595	0.057	1.67188e-25
NEFM	7.97194e-29	5.91599	0.519	0.024	2.49107e-24
NEUROG3	6.49952e-28	6.30329	0.487	0.009	2.03097e-23
INSIG1	1.20642e-23	1.77174	0.981	0.854	3.76983e-19
HMGCS1	1.85237e-23	1.69285	1	0.981	5.7883e-19
IDI1	3.06739e-23	1.33267	1	0.986	9.58497e-19
CDHR1	2.5395e-21	2.65362	0.734	0.321	7.93543e-17
HMGCR	1.62379e-20	1.54572	1	0.953	5.07403e-16
TMEM97	3.94972e-20	1.46352	0.994	0.925	1.23421e-15
FADS1	1.52745e-19	1.28949	0.987	0.939	4.77296e-15
FDFT1	4.70396e-19	1.14386	1	0.995	1.46989e-14
DHCR24	7.37364e-19	1.32803	0.994	0.953	2.30411e-14
MVD	3.21628e-18	1.87032	0.968	0.915	1.00502e-13
SQLE	8.38416e-18	1.04904	0.994	0.967	2.61988e-13
LDLR	3.96657e-17	1.05499	0.987	0.797	1.23948e-12
DHCR7	5.86323e-17	1.18364	0.981	0.972	1.83214e-12
SC5D	7.69583e-17	1.17929	1	0.962	2.40479e-12
ELOVL5	2.32735e-16	0.91016	1	0.991	7.27249e-12
ERG28	2.87573e-16	1.20619	0.994	0.986	8.98608e-12
MPV17L2	4.98272e-16	1.39572	0.918	0.825	1.557e-11
RAB33A	2.27217e-15	1.49932	0.88	0.651	7.10008e-11
TP53INP2	3.08003e-15	1.667	0.81	0.509	9.62447e-11
SCAMP3	1.30654e-14	0.801265	0.994	0.972	4.08269e-10
NSDHL	1.75466e-14	1.1599	0.987	0.906	5.48295e-10
PNPLA3	1.83079e-14	1.76953	0.646	0.274	5.72085e-10
SCD	1.87901e-14	1.49253	0.994	0.986	5.87154e-10
ACAT2	2.52965e-14	0.990415	1	0.981	7.90464e-10
FDPS	2.81224e-14	0.937188	1	0.995	8.78769e-10
KIF1A	5.03451e-14	1.76448	0.734	0.396	1.57318e-09
ELOVL6	9.29957e-14	1.06044	0.975	0.877	2.90593e-09
NEU1	1.3677e-13	1.19285	0.987	0.896	4.27378e-09
SPAG7	1.69229e-13	0.709611	0.994	0.967	5.28805e-09
SHISA4	1.74618e-13	1.35283	0.918	0.783	5.45646e-09
CYCS	2.25287e-13	0.618283	0.994	0.995	7.03978e-09
LSS	2.81596e-13	1.24955	0.981	0.91	8.7993e-09
MMAB	2.95941e-13	0.929816	0.975	0.92	9.24757e-09
ENSG00000254682	4.82367e-13	1.10972	0.975	0.75	1.5073e-08
LPIN1	6.15982e-13	1.20792	0.956	0.882	1.92482e-08
PLA2G3	6.61529e-13	3.9189	0.297	0.033	2.06715e-08
MVK	7.28302e-13	1.43313	0.778	0.528	2.2758e-08
ACLY	8.09634e-13	1.15225	1	0.995	2.52994e-08
TPT1	9.18231e-13	0.536885	1	0.995	2.86929e-08
VASH2	1.30766e-12	2.65547	0.367	0.075	4.08617e-08
RPLP0	1.50232e-12	0.448306	1	1	4.69445e-08
MTND2P28	1.57465e-12	-0.575192	1	0.995	4.92046e-08
PPM1K	1.62396e-12	1.47024	0.823	0.627	5.07456e-08
MSMO1	1.71687e-12	0.813876	1	0.972	5.36489e-08
ID3	2.18273e-12	-1.95027	0.728	0.858	6.82058e-08
SMAD2	3.16809e-12	0.833317	0.968	0.892	9.89965e-08
TM7SF2	3.29891e-12	1.15983	0.981	0.892	1.03084e-07
FADS2	4.8171e-12	0.836793	1	0.991	1.50525e-07
PABPC1	7.67208e-12	0.773891	1	1	2.39737e-07
NOTCH3	7.94065e-12	-1.21936	0.513	0.788	2.48129e-07
SNCG	8.21369e-12	6.2945	0.215	0.005	2.56661e-07
EIF3A	1.05462e-11	0.554581	1	0.986	3.29547e-07
STARD4	1.88759e-11	1.2957	0.892	0.726	5.89835e-07
LRRC17	2.28421e-11	1.56668	0.772	0.547	7.13771e-07
GPR85	2.47234e-11	1.97276	0.443	0.142	7.72557e-07
RPLP1	3.05956e-11	0.413751	1	0.995	9.56053e-07
C2orf80	3.67171e-11	-1.3057	0.722	0.882	1.14734e-06
FLVCR1	5.40974e-11	1.80359	0.627	0.349	1.69044e-06
MAP1B	8.26226e-11	0.739127	1	1	2.58179e-06
SLC2A6	9.52768e-11	1.40713	0.759	0.476	2.97721e-06
FASN	1.42869e-10	1.44704	0.956	0.958	4.46437e-06
ENSG00000278952	1.77357e-10	1.8571	0.468	0.165	5.54206e-06
ATF4	2.32727e-10	0.96864	0.981	0.91	7.27225e-06
PGRMC1	2.99059e-10	0.918587	0.975	0.92	9.345e-06
NDUFA4P1	3.12066e-10	-0.630265	1	0.991	9.75144e-06
MTATP6P1	3.3912e-10	-0.521871	0.994	0.986	1.05968e-05
FABP3	3.44571e-10	1.41859	0.797	0.514	1.07672e-05
LGALS3BP	3.85367e-10	-0.794668	0.785	0.939	1.2042e-05
CIITA	4.0503e-10	-2.73068	0.12	0.401	1.26564e-05
ACSL3	6.07527e-10	0.811987	0.987	0.986	1.8984e-05
RPL41	6.19895e-10	-0.491074	1	0.995	1.93705e-05
EEF2	6.63479e-10	0.473916	1	0.995	2.07324e-05
SNRPGP10	1.00044e-09	-0.96759	0.722	0.868	3.12618e-05
NCL	1.19683e-09	0.395299	1	0.995	3.73986e-05
GRM1	2.0292e-09	-1.69924	0.323	0.599	6.34084e-05
ZNF584	2.11802e-09	1.00079	0.905	0.788	6.61839e-05
NRTN	2.12191e-09	-2.23121	0.108	0.377	6.63054e-05
HES1	2.57162e-09	-1.25366	0.709	0.821	8.03581e-05
RAB11FIP5	4.11325e-09	1.62968	0.867	0.708	0.000128531
ENSG00000261604	5.44058e-09	1.45364	0.563	0.302	0.000170007
ACSS2	5.8889e-09	1.20068	0.829	0.67	0.000184016
NRDC	6.17565e-09	0.515265	0.994	0.967	0.000192977
CYB5B	7.38314e-09	0.723657	1	0.991	0.000230708
ZFP28	9.52892e-09	1.2859	0.684	0.467	0.00029776
KLHDC8A	9.53386e-09	-0.953013	0.956	0.986	0.000297914
ID1	9.74887e-09	-2.49045	0.335	0.561	0.000304633
CETN2	9.92254e-09	0.807414	0.949	0.929	0.00031006
SNRPEP2	1.16674e-08	-1.27179	0.671	0.825	0.000364582
CD74	1.3252e-08	-3.38696	0.082	0.321	0.0004141
PRPSAP2	1.40931e-08	0.605205	0.962	0.92	0.00044038
ELMOD1	1.62742e-08	-1.60334	0.304	0.561	0.000508537
APLP2	1.64265e-08	0.45401	1	1	0.000513295
TIMM17A	1.65483e-08	0.442559	1	0.991	0.000517103
ATP5MFP2	1.69319e-08	-0.73848	0.88	0.92	0.000529089
PSRC1	1.82216e-08	-0.981458	0.715	0.854	0.000569388
USP11	1.86982e-08	0.50078	0.994	0.948	0.00058428
MT-ATP8	2.03479e-08	-0.660027	0.968	0.976	0.000635832
RPS15P4	2.47967e-08	-0.635076	0.835	0.934	0.000774849
SERBP1	2.65404e-08	0.407476	1	0.995	0.000829334
PANK1	2.68035e-08	1.29785	0.646	0.434	0.000837555
HBEGF	2.74945e-08	1.72168	0.57	0.292	0.000859149
SV2A	3.19066e-08	0.682216	0.994	0.991	0.000997017
ODC1	3.29454e-08	0.668116	0.962	0.858	0.00102948
HES6	3.4233e-08	0.77515	0.968	0.91	0.00106971
JAKMIP2	3.74992e-08	0.857975	0.949	0.816	0.00117177
IFIT1	3.78865e-08	-2.35924	0.139	0.396	0.00118388
TUBBP1	4.00465e-08	-1.15194	0.772	0.84	0.00125137
ACSL4	4.0102e-08	1.14135	0.753	0.509	0.00125311
STXBP1	4.4635e-08	0.885417	0.93	0.844	0.00139476
GSE1	6.33839e-08	-0.670472	0.791	0.929	0.00198062
SELENOP	7.12275e-08	-1.2464	0.361	0.608	0.00222572
MT-ND4L	7.44971e-08	-0.38356	1	0.995	0.00232789
EPC1	7.5217e-08	0.683105	0.962	0.854	0.00235038
RPL4	7.85569e-08	0.256041	1	0.995	0.00245475
GCAT	8.37531e-08	1.0028	0.778	0.59	0.00261712
PGD	8.97059e-08	0.476883	1	0.995	0.00280313
POLR2I	9.04368e-08	-0.401939	1	0.986	0.00282597
ENSG00000218426	9.12037e-08	-0.71782	0.892	0.939	0.00284993
ACYP2	9.67791e-08	0.734312	0.987	0.939	0.00302415
PCYT2	9.75846e-08	1.07083	0.677	0.462	0.00304932
PPIAP22	1.0516e-07	-0.776945	0.981	0.991	0.00328604
MCL1	1.0617e-07	0.633593	0.987	0.939	0.00331759
ATOH8	1.07151e-07	-1.72052	0.228	0.481	0.00334825
RPL24P4	1.13673e-07	-0.507178	1	0.995	0.00355206
POR	1.14882e-07	0.537098	0.987	0.972	0.00358984
TBCAP1	1.18403e-07	-1.07172	0.519	0.684	0.00369987
CCDC102B	1.19034e-07	-0.57484	0.911	0.976	0.00371956
TMSB10P1	1.21174e-07	-1.44156	0.259	0.5	0.00378645
PRDX1	1.38178e-07	0.446741	1	0.991	0.00431777
TRAPPC6A	1.72091e-07	0.79787	0.867	0.755	0.0053775
HSD17B7P2	1.73019e-07	1.07469	0.627	0.406	0.0054065
RPL13AP5	1.73783e-07	-0.523441	0.987	0.991	0.00543037
HABP4	1.76272e-07	0.700014	0.88	0.788	0.00550814
CCNG1	1.93921e-07	0.805569	0.747	0.514	0.00605963
PANK3	2.10134e-07	0.807947	0.892	0.816	0.00656626
RPL23AP65	3.00075e-07	-1.02622	0.506	0.684	0.00937676
IFI16	3.22487e-07	-0.668307	0.873	0.925	0.0100771
ENSG00000242299	3.56351e-07	-0.601606	0.981	0.986	0.0111353
RPS20P10	3.68745e-07	-0.820318	0.778	0.844	0.0115226
GDE1	3.75182e-07	0.552377	0.981	0.915	0.0117237
MEIS3	3.92536e-07	0.692629	0.962	0.92	0.012266
RPL28	4.01662e-07	0.288627	1	1	0.0125511
SELENOW	4.27763e-07	-0.363402	1	0.995	0.0133667
TSPO	4.56888e-07	-0.661503	0.937	0.986	0.0142768
UFC1	4.69662e-07	0.403236	1	0.995	0.014676
PTN	4.89355e-07	-0.414146	1	1	0.0152914
NDUFA3	5.17388e-07	-0.417198	0.994	0.995	0.0161673
GBE1	5.24052e-07	0.975631	0.924	0.807	0.0163756
FAUP1	5.38951e-07	-0.860244	0.703	0.797	0.0168411
ENSG00000224114	5.48851e-07	-0.80837	0.715	0.802	0.0171505
HSD17B12	5.52277e-07	0.921011	0.759	0.552	0.0172576
PIK3R3	5.58245e-07	1.07433	0.671	0.443	0.017444
RGS2	6.09742e-07	1.06914	0.785	0.585	0.0190532
SCARB1	6.16529e-07	0.752506	0.829	0.632	0.0192653
MRC2	6.30151e-07	-0.813111	0.81	0.92	0.0196909
SELENOS	6.36193e-07	0.47287	0.994	0.972	0.0198797
TMED5	6.53297e-07	0.549856	0.987	0.882	0.0204142
SNRPGP2	6.86986e-07	-1.17223	0.373	0.594	0.0214669
ONECUT2	7.46784e-07	1.75406	0.411	0.17	0.0233355
A2M	7.64887e-07	-1.09905	0.468	0.698	0.0239012
MYC	9.37597e-07	1.55786	0.494	0.278	0.029298
ENSG00000236283	9.63347e-07	-2.2696	0.304	0.542	0.0301027
ENSG00000258017	9.73653e-07	-0.643143	0.924	0.976	0.0304247
TAF1D	9.95281e-07	0.536295	0.981	0.943	0.0311006
LRRC58	1.06683e-06	0.583495	0.88	0.731	0.0333362
PDGFRA	1.12827e-06	-1.19868	0.519	0.689	0.0352563
RPS3	1.21849e-06	0.255313	1	0.995	0.0380753
H3C11	1.26122e-06	-1.78999	0.139	0.354	0.0394106
BOC	1.28622e-06	-0.713762	0.759	0.882	0.0401919
NDUFB1	1.2941e-06	-0.391766	1	0.995	0.040438
OLMALINC	1.35181e-06	0.807642	0.861	0.75	0.0422413
COTL1	1.37889e-06	0.779433	0.854	0.67	0.0430874
LAMA5	1.3847e-06	-0.933237	0.589	0.745	0.043269
PPDPF	1.48143e-06	0.377747	1	0.991	0.0462916
LENG1	1.48892e-06	0.65587	0.911	0.769	0.0465259
DPYD	1.54123e-06	-0.729406	0.835	0.91	0.0481605
SARAF	1.56779e-06	0.363015	1	0.991	0.0489904

## Sheet: DEGs_CoCulture_vs_GBO
gene	p_val	log2FC	pct.1	pct.2	p_val_adj
NEFL	6.94312e-48	7.56398	0.589	0.007	2.16959e-43
STMN2	2.34956e-39	3.84657	0.595	0.043	7.34189e-35
NEUROG3	4.28801e-39	8.62112	0.487	0.003	1.33992e-34
NEFM	1.61202e-38	6.20408	0.519	0.02	5.03724e-34
MT-ND2	2.03447e-33	0.723871	1	0.997	6.35731e-29
CYCS	2.20052e-29	0.934893	0.994	0.997	6.87618e-25
MT-ND1	4.60062e-26	0.628648	1	0.997	1.4376e-21
CDHR1	1.43928e-25	2.60255	0.734	0.291	4.49747e-21
IDI1	5.99942e-24	1.2197	1	0.987	1.8747e-19
MTATP6P1	7.80734e-24	0.945205	0.994	0.99	2.43964e-19
MT-ATP6	8.64309e-23	0.733395	1	0.997	2.70079e-18
MT-CO3	2.27781e-22	0.62476	1	0.997	7.11771e-18
MRC2	7.41605e-21	-1.31953	0.81	0.94	2.31737e-16
MT-ND4	1.65907e-20	0.56251	1	0.997	5.18427e-16
SC5D	1.877e-20	1.26972	1	0.964	5.86525e-16
FDFT1	7.22924e-20	1.04995	1	0.99	2.25899e-15
ACAT2	8.62906e-20	1.13795	1	0.977	2.69641e-15
ERG28	1.01296e-19	1.21312	0.994	0.977	3.16529e-15
FTH1	1.28452e-19	0.948835	1	1	4.01386e-15
A2M	2.45757e-19	-1.98145	0.468	0.815	7.6794e-15
TMEM97	4.0841e-19	1.25031	0.994	0.944	1.2762e-14
GPX4	5.33971e-19	0.620295	1	1	1.66855e-14
HES6	6.26862e-19	1.28052	0.968	0.848	1.95882e-14
NSDHL	7.62357e-19	1.23586	0.987	0.877	2.38221e-14
INSIG1	1.15322e-18	1.30289	0.981	0.854	3.60357e-14
NPC2	2.45404e-18	1.15858	0.987	0.95	7.66837e-14
LZTS1	3.22509e-18	-1.36958	0.753	0.93	1.00778e-13
NEU1	3.39203e-18	1.2519	0.987	0.864	1.05994e-13
KIF1A	6.82271e-18	1.76702	0.734	0.351	2.13196e-13
MVD	7.95217e-18	1.58945	0.968	0.904	2.48489e-13
MPV17L2	5.05807e-17	1.31238	0.918	0.808	1.58054e-12
GRB10	5.82471e-17	-1.33304	0.924	0.987	1.8201e-12
EVA1CP1	6.90719e-17	0.868451	0.968	0.854	2.15836e-12
PRDX1	8.26901e-17	0.660888	1	1	2.5839e-12
STARD4	1.04676e-16	1.49194	0.892	0.699	3.27092e-12
DHCR7	3.54581e-16	1.02784	0.981	0.96	1.108e-11
RAB33A	4.01047e-16	1.40607	0.88	0.662	1.25319e-11
ENSG00000254682	9.22175e-16	1.12029	0.975	0.722	2.88161e-11
TIMM17A	1.71656e-15	0.610946	1	0.993	5.3639e-11
PGD	2.3724e-15	0.649654	1	0.99	7.41329e-11
FDPS	2.45323e-15	0.869013	1	1	7.66586e-11
MT-CYB	2.53307e-15	0.447975	1	1	7.91535e-11
DHCR24	2.7263e-15	1.04769	0.994	0.977	8.51913e-11
IGF2BP3	4.27146e-15	-0.88999	0.975	1	1.33475e-10
LAMA5	7.2407e-15	-1.37288	0.589	0.831	2.26257e-10
IFI16	7.89306e-15	-1.02543	0.873	0.96	2.46642e-10
PDGFRA	8.1417e-15	-1.43261	0.519	0.798	2.54412e-10
ELMOD1	2.01488e-14	-1.86079	0.304	0.646	6.2961e-10
GPR85	2.03536e-14	2.46187	0.443	0.139	6.36008e-10
CIITA	2.17996e-14	-3.22019	0.12	0.464	6.81194e-10
ID3	2.762e-14	-1.60911	0.728	0.881	8.63071e-10
SQLE	4.9895e-14	0.79947	0.994	0.947	1.55912e-09
VASH2	6.46583e-14	2.29719	0.367	0.086	2.02044e-09
PLIN3	1.04439e-13	-1.03547	0.785	0.914	3.2635e-09
SNCG	1.07791e-13	4.80499	0.215	0.013	3.36826e-09
TSHZ2	1.1302e-13	-1.65655	0.684	0.851	3.53165e-09
ST8SIA5	1.41152e-13	-0.879196	0.943	0.99	4.41071e-09
HMGCS1	2.51166e-13	0.921918	1	0.983	7.84844e-09
SHISA4	2.5151e-13	1.15329	0.918	0.815	7.85917e-09
LRRC17	4.23144e-13	1.56815	0.772	0.563	1.32224e-08
PLEKHA6	8.59755e-13	-1.7289	0.342	0.659	2.68656e-08
ENSG00000278952	1.37855e-12	1.7554	0.468	0.166	4.30769e-08
FASN	1.48761e-12	1.18299	0.956	0.937	4.64848e-08
MVK	1.73252e-12	1.14314	0.778	0.543	5.41376e-08
PTN	1.84088e-12	-0.598026	1	1	5.7524e-08
TNIK	2.15549e-12	-1.15317	0.785	0.934	6.73549e-08
CYB5B	2.65081e-12	0.799214	1	0.997	8.28325e-08
HLA-DRA	2.92293e-12	-3.00166	0.222	0.523	9.13358e-08
PRDX5	2.96995e-12	0.574721	1	0.997	9.2805e-08
OSMR	3.03473e-12	-1.07152	0.772	0.877	9.48292e-08
PANK1	3.1009e-12	1.69607	0.646	0.417	9.68969e-08
LSS	3.77412e-12	1.05648	0.981	0.877	1.17934e-07
RPLP1	4.25817e-12	0.401021	1	1	1.33059e-07
FAM20C	4.27937e-12	-1.06975	0.975	0.96	1.33722e-07
PLEC	5.40309e-12	-1.07209	0.772	0.877	1.68836e-07
ATP2B4	6.36028e-12	-1.47882	0.848	0.944	1.98746e-07
SCD	6.76904e-12	1.02264	0.994	0.99	2.11519e-07
ZBTB20	8.09847e-12	-0.950654	1	0.997	2.53061e-07
FREM2	8.99145e-12	-1.10136	0.949	0.987	2.80965e-07
C1orf54	9.46861e-12	-0.68748	0.918	0.954	2.95875e-07
TP53INP2	1.01382e-11	1.31288	0.81	0.609	3.168e-07
VGLL4	1.10498e-11	-0.739126	0.975	0.993	3.45283e-07
LGALS3BP	1.16877e-11	-0.826482	0.785	0.934	3.65218e-07
TSPO	1.21861e-11	-0.651197	0.937	0.997	3.80792e-07
STAT3	1.42876e-11	-0.69321	0.962	0.987	4.4646e-07
ELOVL6	1.44374e-11	0.843499	0.975	0.871	4.51139e-07
C2orf80	1.69308e-11	-1.32738	0.722	0.851	5.29054e-07
MEG3	1.98365e-11	-1.37083	0.658	0.821	6.19852e-07
RPLP0	2.11903e-11	0.419516	1	1	6.62154e-07
GAP43	2.20045e-11	-0.752437	1	0.997	6.87596e-07
DNM3	2.35092e-11	-0.838756	0.968	0.993	7.34616e-07
CD74	2.58919e-11	-3.73213	0.082	0.364	8.09069e-07
MSMO1	2.66702e-11	0.677134	1	0.98	8.3339e-07
ELOVL5	3.27474e-11	0.660991	1	0.983	1.02329e-06
IFT43	3.60513e-11	-0.719671	0.924	0.974	1.12653e-06
BCAN	4.24992e-11	1.68015	0.829	0.685	1.32801e-06
LGALS1	4.41918e-11	-0.660471	0.987	1	1.38091e-06
MT-CO2	5.03604e-11	0.422938	1	1	1.57366e-06
HMGCR	5.51451e-11	0.964071	1	0.974	1.72317e-06
SETD5	5.77698e-11	-0.660364	0.949	0.987	1.80519e-06
LDLR	6.39583e-11	0.740631	0.987	0.864	1.99857e-06
KIF16B	6.61221e-11	-1.02793	0.665	0.854	2.06618e-06
PNPLA3	6.8964e-11	1.28001	0.646	0.351	2.15499e-06
IL33	6.93237e-11	-1.73339	0.43	0.682	2.16623e-06
CSF1	7.27813e-11	-1.97227	0.177	0.474	2.27427e-06
GCAT	7.28185e-11	1.16334	0.778	0.583	2.27543e-06
C1QTNF6	7.44829e-11	-2.00756	0.146	0.44	2.32744e-06
FTH1P4	7.72326e-11	1.33181	0.646	0.387	2.41337e-06
PTMS	8.04068e-11	0.818515	1	0.967	2.51255e-06
SCAMP3	8.78958e-11	0.579781	0.994	0.964	2.74657e-06
SEMA3A	9.22865e-11	-0.978287	0.772	0.937	2.88377e-06
KLHDC8A	9.80287e-11	-1.12572	0.956	0.977	3.0632e-06
MIR99AHG	9.8401e-11	-0.887912	0.968	1	3.07483e-06
RPL12	9.85643e-11	0.40832	1	1	3.07994e-06
ATP1B3	1.03417e-10	0.473124	1	0.993	3.23159e-06
MMAB	1.09952e-10	0.734434	0.975	0.921	3.43579e-06
PGGHG	1.18714e-10	-2.24595	0.114	0.401	3.70959e-06
EHBP1	1.35396e-10	-0.979568	0.899	0.967	4.23085e-06
CA12	1.36595e-10	-1.35421	0.494	0.709	4.26832e-06
FKBP10	1.47165e-10	-0.93825	0.804	0.917	4.59863e-06
WDR54	1.57369e-10	-0.88803	0.728	0.887	4.91747e-06
HIVEP3	1.63639e-10	-1.21109	0.759	0.877	5.1134e-06
FADS1	1.72572e-10	0.74519	0.987	0.964	5.39254e-06
SBF2	1.86165e-10	-0.839259	0.892	0.947	5.81729e-06
UCP2	1.88171e-10	1.73793	0.62	0.377	5.87996e-06
CTSC	2.02262e-10	-0.864798	0.937	0.983	6.32029e-06
SPAG7	2.38821e-10	0.532317	0.994	0.977	7.46267e-06
CETN2	2.54369e-10	0.807738	0.949	0.874	7.94853e-06
MED31	2.63262e-10	0.924742	0.949	0.884	8.22642e-06
MPC1	2.88391e-10	0.605727	1	0.997	9.01164e-06
TM7SF2	3.5989e-10	0.819206	0.981	0.868	1.12458e-05
PIAS2	3.6655e-10	-0.810516	0.911	0.947	1.1454e-05
SLC2A6	4.06443e-10	1.37459	0.759	0.566	1.27005e-05
PDHB	4.5294e-10	0.563411	1	0.947	1.41535e-05
CUX1	5.02378e-10	-0.96038	0.937	0.967	1.56983e-05
SCFD2	5.08501e-10	-0.925319	0.899	0.95	1.58896e-05
NME3	5.262e-10	-1.43371	0.329	0.609	1.64427e-05
PSRC1	5.6267e-10	-1.04537	0.715	0.851	1.75823e-05
DUSP14	5.91158e-10	0.70805	0.949	0.897	1.84725e-05
DBI	7.54685e-10	0.511542	1	1	2.35824e-05
OSBP2	8.81695e-10	-0.978773	0.829	0.93	2.75512e-05
SMAD1	8.9117e-10	-0.736753	0.968	0.977	2.78473e-05
FADS2	9.0207e-10	0.653751	1	0.99	2.81879e-05
RGS2	1.03062e-09	1.30884	0.785	0.57	3.22049e-05
PTPRF	1.08379e-09	-0.937562	0.766	0.881	3.38663e-05
PDE1C	1.08657e-09	-1.00235	0.804	0.904	3.39531e-05
MTND2P28	1.12155e-09	0.442643	1	0.99	3.50463e-05
COG5	1.1425e-09	-0.841827	0.823	0.904	3.5701e-05
CACNG8	1.41392e-09	-1.10396	0.456	0.705	4.41823e-05
AGT	1.58529e-09	-3.28297	0.133	0.391	4.95372e-05
DPF3	1.58945e-09	-1.0521	0.778	0.868	4.9667e-05
TECR	1.6765e-09	0.586523	1	1	5.23871e-05
ZFP28	1.7162e-09	1.33629	0.684	0.503	5.36278e-05
SLC4A3	1.84514e-09	-1.67835	0.19	0.467	5.7657e-05
DUSP6	1.85302e-09	0.955835	0.937	0.914	5.79033e-05
ONECUT2	1.86543e-09	1.84951	0.411	0.152	5.82909e-05
BMPR1A	1.86851e-09	-0.68504	0.924	0.96	5.83871e-05
EMP1	2.27572e-09	-1.1099	0.671	0.868	7.11118e-05
PABPC1	2.31851e-09	0.608683	1	1	7.24488e-05
LZTS1-AS1	2.36462e-09	-1.45037	0.31	0.589	7.38897e-05
CTSB	2.46719e-09	-0.465964	0.949	0.974	7.70948e-05
PAM	2.49348e-09	-0.634502	0.918	0.99	7.79162e-05
ACLY	2.61984e-09	0.888547	1	0.99	8.18646e-05
CRYL1	3.26118e-09	-0.900939	0.734	0.838	0.000101905
S100A11	3.58895e-09	-0.649501	0.949	0.993	0.000112148
PGRMC1	3.60997e-09	0.787525	0.975	0.911	0.000112804
SIPA1L1	4.05945e-09	-0.819165	0.937	0.99	0.00012685
TNFRSF14	4.30686e-09	-1.66157	0.19	0.457	0.000134581
SLC9A3-AS1	4.33205e-09	-1.2774	0.772	0.848	0.000135368
HLA-A	4.65146e-09	-0.559274	1	1	0.000145349
TPT1	4.69764e-09	0.393405	1	1	0.000146792
P4HTM	5.15089e-09	-0.847785	0.709	0.854	0.000160955
DPYD	5.59146e-09	-1.17491	0.835	0.891	0.000174722
YBX1	6.04724e-09	0.409616	1	0.997	0.000188964
SLC1A3	6.80996e-09	-0.828347	0.93	0.957	0.000212798
C1R	6.99202e-09	-1.9059	0.158	0.411	0.000218487
DCLK1	7.1989e-09	-1.00283	0.924	0.934	0.000224951
SNRPB2	8.69713e-09	-0.601381	1	1	0.000271768
NFASC	9.12862e-09	-1.29109	0.747	0.834	0.000285251
BMERB1	9.3503e-09	-0.585214	0.968	0.993	0.000292178
NONO	9.86224e-09	0.429758	1	1	0.000308175
ATP6V0B	1.00237e-08	0.415972	1	1	0.000313221
SLC25A3	1.01335e-08	0.294763	1	1	0.000316652
GPX3	1.0836e-08	2.63123	0.228	0.053	0.000338602
MAPK10	1.08508e-08	-0.859893	0.854	0.937	0.000339064
ATXN1	1.14391e-08	-0.712604	0.829	0.927	0.000357448
SPTSSB	1.23269e-08	-1.51563	0.278	0.533	0.000385192
AIG1	1.34995e-08	-0.710239	0.886	0.891	0.000421833
PLA2G3	1.37715e-08	2.10746	0.297	0.096	0.000430332
LENG1	1.38066e-08	0.790788	0.911	0.801	0.000431429
LAMB2	1.38759e-08	-0.637935	0.892	0.954	0.000433595
RPS11	1.43446e-08	0.293184	1	1	0.000448241
MT-TI	1.44388e-08	2.23948	0.228	0.053	0.000451184
TMEM60	1.6143e-08	0.528162	0.968	0.947	0.000504437
PCYT2	1.6397e-08	1.10266	0.677	0.46	0.000512374
TMEM260	1.64724e-08	-1.03841	0.532	0.748	0.00051473
LMO2	1.6897e-08	-2.1287	0.158	0.404	0.000527998
BBX	1.71679e-08	-0.602464	0.956	0.967	0.000536463
SP110	1.75361e-08	-1.17955	0.316	0.576	0.000547969
SERPINE2	1.80826e-08	0.949087	0.671	0.457	0.000565044
ATP6V1F	1.8775e-08	0.356921	1	0.993	0.00058668
PCNX1	1.90456e-08	-0.601055	0.956	0.98	0.000595136
ENSG00000230021	1.99359e-08	0.587543	1	0.997	0.000622956
CEP112	2.02385e-08	-0.871474	0.753	0.877	0.000632414
NRG1	2.05663e-08	-1.28488	0.924	0.954	0.000642656
CDC14B	2.0703e-08	-0.794842	0.816	0.911	0.000646928
LRSAM1	2.08492e-08	-1.007	0.437	0.672	0.000651496
CAPN5	2.12618e-08	-0.995568	0.665	0.808	0.000664389
BMS1P10	2.18112e-08	-0.879212	0.715	0.881	0.000681557
FOXJ3	2.24578e-08	-0.588938	0.924	0.96	0.000701761
THBS3	2.4224e-08	-0.998676	0.462	0.705	0.00075695
HOPX	2.46925e-08	-1.59299	0.576	0.732	0.00077159
MCC	2.66611e-08	-0.815492	0.81	0.904	0.000833107
CD99	2.71264e-08	-0.493074	0.975	1	0.000847646
RNF213	3.14408e-08	-0.792358	0.797	0.877	0.000982463
UBA52	3.15311e-08	0.245839	1	1	0.000985282
STMN3	3.19008e-08	-0.659327	0.867	0.94	0.000996837
FTL	3.19555e-08	0.716136	1	1	0.000998545
SSBP2	3.27119e-08	-0.621748	0.975	0.99	0.00102218
ABCB1	3.39471e-08	0.662544	0.88	0.728	0.00106078
TMEM219	3.49393e-08	-0.582686	0.899	0.977	0.00109178
ID1	3.54045e-08	-2.3227	0.335	0.556	0.00110632
MSI2	3.84779e-08	-0.502679	0.994	1	0.00120236
MORN2	4.20344e-08	-0.781583	0.696	0.834	0.00131349
RPS26P52	4.25698e-08	1.40055	0.684	0.457	0.00133022
GPC1	4.33875e-08	-0.63477	0.987	0.99	0.00135577
TBL1X	4.43294e-08	-0.814986	0.696	0.831	0.00138521
ZNF584	4.53167e-08	0.78429	0.905	0.785	0.00141606
SCN3A	4.57578e-08	-0.836289	0.601	0.795	0.00142984
CCDC102B	4.74667e-08	-0.78778	0.911	0.95	0.00148324
BCAS3	4.98179e-08	-0.977831	0.614	0.795	0.00155671
SPEG	5.07419e-08	-1.19522	0.443	0.679	0.00158558
TBC1D19	5.09064e-08	-0.810609	0.747	0.838	0.00159072
FYN	5.69728e-08	-0.520164	0.968	0.997	0.00178029
MRTFB	5.72099e-08	-0.731528	0.804	0.901	0.0017877
THOC6	6.36982e-08	0.904753	0.671	0.454	0.00199044
TNFRSF1A	6.37525e-08	-0.617972	0.943	0.974	0.00199214
CKS2	6.67212e-08	0.643254	0.968	0.907	0.0020849
COPB2-DT	6.82926e-08	-0.962476	0.411	0.642	0.00213401
ENSG00000273233	7.02327e-08	1.79445	0.367	0.152	0.00219463
SEMA6D	7.02685e-08	-0.665464	0.962	0.974	0.00219575
PPM1K	7.12186e-08	0.943726	0.823	0.715	0.00222544
COL4A2	7.47064e-08	-0.979175	0.741	0.861	0.00233443
MBD5	7.47509e-08	-0.815511	0.892	0.944	0.00233582
GRAMD4	7.48565e-08	-0.882241	0.589	0.758	0.00233912
CLIC2	8.12231e-08	-0.87887	0.361	0.619	0.00253806
MARK3	8.4903e-08	-0.612792	0.93	0.947	0.00265305
SOX5	8.78621e-08	-0.897599	0.968	0.983	0.00274552
SFMBT2	8.95758e-08	-0.926502	0.722	0.811	0.00279906
MYOF	9.17767e-08	-0.992003	0.627	0.805	0.00286784
EXOC3	9.25137e-08	-0.708533	0.791	0.891	0.00289087
DNAAF9	1.00635e-07	-0.762712	0.734	0.858	0.00314464
MT-ND4L	1.01126e-07	0.368943	1	0.997	0.00316
MT-ND3	1.10347e-07	0.442027	1	0.993	0.00344812
MT-RNR1	1.17965e-07	0.469228	1	1	0.00368617
SHISA5	1.23763e-07	-0.450745	0.981	0.983	0.00386734
EPHA5	1.26282e-07	-1.25696	0.525	0.695	0.00394607
ANXA6	1.26925e-07	-0.56607	0.88	0.95	0.00396615
LMF1	1.27415e-07	-0.942979	0.608	0.765	0.00398147
WDR41	1.29881e-07	-0.524555	0.93	0.967	0.00405853
SAP18	1.37814e-07	0.273605	1	1	0.00430643
SERPINI1	1.40111e-07	1.62811	0.462	0.242	0.0043782
ADAM9	1.43937e-07	-0.610753	0.918	0.964	0.00449775
EXOC4	1.51496e-07	-0.663836	0.905	0.98	0.00473395
SLC26A7	1.5348e-07	-1.34391	0.108	0.328	0.00479593
CUTA	1.54395e-07	0.37624	1	0.997	0.00482454
GMDS-DT	1.56077e-07	-0.912702	0.595	0.778	0.00487711
TECPR1	1.60394e-07	-1.00637	0.456	0.659	0.005012
ZDHHC22	1.65225e-07	1.17757	0.582	0.364	0.00516294
TMEM198B	1.66818e-07	-1.07918	0.361	0.603	0.00521273
UFC1	1.69514e-07	0.366921	1	0.993	0.00529697
GNB4	1.8978e-07	-0.492692	0.981	0.983	0.00593026
PARP9	1.96465e-07	-0.735624	0.582	0.795	0.00613913
ADI1	2.00935e-07	0.819147	0.937	0.858	0.0062788
GLG1	2.06726e-07	-0.491103	0.987	0.993	0.00645977
ENSG00000288018	2.11139e-07	-1.46107	0.247	0.483	0.00659768
PNP	2.114e-07	0.939851	0.835	0.685	0.00660582
OLMALINC	2.12081e-07	0.842013	0.861	0.755	0.0066271
PSMB9	2.15342e-07	-0.820264	0.595	0.752	0.006729
VWA1	2.22459e-07	-2.05144	0.101	0.315	0.00695139
ACBD6	2.49418e-07	-0.547881	0.962	0.983	0.00779381
NIPSNAP1	2.56345e-07	-0.774685	0.62	0.795	0.00801028
LOXL1	2.63954e-07	-2.02621	0.127	0.341	0.00824805
MAN2A1	2.73837e-07	-0.831327	0.918	0.934	0.00855684
LINC02969	2.77967e-07	-0.704434	0.766	0.887	0.00868592
MCAM	2.78056e-07	0.747364	0.854	0.719	0.00868871
DPP6	2.78296e-07	-0.348508	0.981	1	0.00869619
DLAT	2.78767e-07	0.781964	0.848	0.715	0.00871091
OXR1	2.79795e-07	-0.68912	0.981	0.99	0.00874303
IMP3	2.93486e-07	0.602506	0.93	0.844	0.00917084
PSAT1	2.96371e-07	0.797654	0.911	0.838	0.00926102
NDUFAF7	3.00175e-07	-0.931676	0.532	0.715	0.00937987
ERC1	3.07797e-07	-0.761608	0.835	0.904	0.00961803
AMD1	3.30117e-07	0.530703	0.943	0.881	0.0103155
GSE1	3.34159e-07	-0.734403	0.791	0.884	0.0104418
MAGI2	3.54244e-07	-0.81467	0.829	0.911	0.0110694
PDE6D	3.54929e-07	0.532579	0.968	0.891	0.0110908
RAD51B	3.55068e-07	-0.782513	0.728	0.858	0.0110952
PMS2P4	3.78244e-07	-0.721917	0.772	0.858	0.0118194
GRIK4	3.86377e-07	-1.04425	0.418	0.656	0.0120735
TTI2	3.9185e-07	0.867953	0.741	0.546	0.0122445
EXOSC8	3.96126e-07	0.574053	0.994	0.97	0.0123781
ACBD7	3.97518e-07	1.47633	0.361	0.156	0.0124216
ABCA8	4.00023e-07	-1.12427	0.297	0.526	0.0124999
RAB11FIP5	4.04756e-07	1.18181	0.867	0.735	0.0126478
ECH1	4.34341e-07	0.648274	0.943	0.848	0.0135723
RAB11FIP3	4.49248e-07	-0.746554	0.772	0.864	0.0140381
TMEM161A	4.62948e-07	-0.731037	0.601	0.791	0.0144662
PRKAR1B	4.69085e-07	-0.588182	0.785	0.887	0.014658
DDA1	4.70962e-07	0.43325	1	0.967	0.0147166
SDCCAG8	4.87506e-07	-0.597283	0.943	0.974	0.0152336
MT-CO1	4.8886e-07	0.267558	1	0.997	0.0152759
NPEPL1	5.15276e-07	-1.56328	0.114	0.331	0.0161013
TNS1	5.18011e-07	-1.18538	0.367	0.573	0.0161868
LRP4	5.21147e-07	1.2186	0.639	0.48	0.0162848
SELENOP	5.33766e-07	-1.1974	0.361	0.586	0.0166791
ASTN1	5.45293e-07	-0.808415	0.766	0.901	0.0170393
GLIS3	5.58057e-07	-1.15339	0.835	0.921	0.0174382
ENSG00000288828	5.63046e-07	-1.47079	0.171	0.394	0.0175941
KLHL21	5.63419e-07	1.11095	0.563	0.344	0.0176057
EIF4EBP2	5.86231e-07	0.476483	0.968	0.944	0.0183186
MAPKAP1	5.8768e-07	-0.615863	0.899	0.947	0.0183638
MGMT	5.99966e-07	-0.965753	0.665	0.821	0.0187477
NOTCH3	6.02823e-07	-0.926752	0.513	0.712	0.018837
MVP	6.08123e-07	-1.39711	0.253	0.493	0.0190026
APOL4	6.11977e-07	-1.5971	0.127	0.338	0.019123
ERP29	6.38774e-07	0.418191	0.981	0.997	0.0199604
MEGF8	6.42819e-07	-0.475117	0.93	0.977	0.0200868
SBNO2	6.72342e-07	-1.2116	0.291	0.52	0.0210093
RGCC	6.75413e-07	2.22741	0.272	0.103	0.0211053
SAT1	6.78601e-07	0.644425	0.968	0.95	0.0212049
RDH11	6.78749e-07	0.467231	0.994	0.944	0.0212096
SOX9	6.87998e-07	0.702553	0.949	0.854	0.0214986
TRERF1	6.99846e-07	-0.944594	0.513	0.715	0.0218688
EPHA3	7.02877e-07	-0.636332	0.93	0.947	0.0219635
ENSG00000236283	7.09019e-07	-1.13742	0.304	0.533	0.0221554
ERI3	7.1978e-07	-0.449131	0.911	0.964	0.0224917
LPIN1	7.42063e-07	0.773694	0.956	0.897	0.023188
SIL1	7.62588e-07	-0.54615	0.886	0.944	0.0238294
FLVCR1	7.71348e-07	1.20237	0.627	0.44	0.0241031
STX8	7.74069e-07	-0.44838	0.867	0.937	0.0241881
SOCS3	7.89687e-07	-2.28131	0.089	0.288	0.0246761
DOK1	7.99361e-07	-0.750055	0.557	0.735	0.0249784
PTPN13	8.00033e-07	-0.669506	0.918	0.964	0.0249994
SNRNP25	8.0925e-07	0.491175	0.987	0.96	0.0252874
ATOH8	8.17492e-07	-1.51246	0.228	0.457	0.025545
CYBC1	8.22844e-07	-0.514683	0.924	0.947	0.0257122
RPS9	8.27e-07	0.239651	1	1	0.0258421
PIK3R3	8.70438e-07	1.15775	0.671	0.48	0.0271994
COL4A1	8.7238e-07	-0.718495	0.829	0.914	0.0272601
THSD7A	8.74751e-07	-1.28099	0.772	0.828	0.0273342
SCRN2	9.16067e-07	-0.812045	0.481	0.689	0.0286253
PHGDH	9.46217e-07	0.999405	0.722	0.566	0.0295674
LEMD1	9.55752e-07	-1.51883	0.101	0.308	0.0298653
DLG1	9.63957e-07	-0.559166	0.911	0.944	0.0301217
YJU2	9.6612e-07	0.697419	0.886	0.748	0.0301893
NNMT	9.77185e-07	-1.08485	0.392	0.596	0.0305351
ZNF232	1.01187e-06	0.77488	0.734	0.536	0.0316189
GLT8D1	1.02782e-06	-0.642898	0.728	0.868	0.0321174
SLC35E4	1.03661e-06	-1.04491	0.253	0.487	0.0323919
FBXO44	1.04032e-06	-1.01908	0.329	0.563	0.0325078
KCNE4	1.0495e-06	-0.802547	0.829	0.927	0.0327949
OXNAD1	1.05651e-06	-0.894264	0.595	0.755	0.0330137
ENSG00000285095	1.0714e-06	1.53502	0.386	0.189	0.033479
RPS24	1.09597e-06	0.238729	1	1	0.0342469
QPCTL	1.11982e-06	1.00978	0.544	0.331	0.034992
CSGALNACT1	1.17626e-06	-0.962142	0.665	0.801	0.0367558
IRAK4	1.18867e-06	-0.776291	0.601	0.752	0.0371436
EIF1	1.24107e-06	0.370415	1	1	0.0387808
MRTFA	1.35598e-06	-0.647771	0.804	0.881	0.0423717
MAP1LC3B	1.39135e-06	0.45846	0.994	0.977	0.0434768
ATF6	1.43694e-06	-0.516298	0.899	0.964	0.0449014
ZC3HAV1	1.44201e-06	-0.537097	0.937	0.967	0.0450601
WASHC3	1.45423e-06	-0.509353	0.873	0.894	0.0454419
CPM	1.46642e-06	0.946824	0.747	0.579	0.0458225
PHLDA1-AS1	1.48624e-06	1.65248	0.342	0.156	0.046442
RNF5	1.49472e-06	0.416157	0.994	0.937	0.0467069
DDAH1	1.51576e-06	0.761559	0.842	0.695	0.0473643
LINC00174	1.54109e-06	-0.853366	0.468	0.652	0.048156
RMC1	1.55192e-06	0.861428	0.715	0.546	0.0484945
PARP14	1.55694e-06	-0.797008	0.728	0.825	0.0486514
UBR1	1.56589e-06	-0.612145	0.848	0.904	0.0489308
PRKN	1.56742e-06	-0.818322	0.797	0.904	0.0489787
SLC22A23	1.59862e-06	-0.760162	0.753	0.851	0.0499538

## Sheet: DEGs_CM_vs_GBO
gene	p_val	log2FC	pct.1	pct.2	p_val_adj
MTATP6P1	5.05082e-51	1.46708	0.986	0.99	1.57828e-46
MT-ND2	4.42697e-44	0.880354	0.995	0.997	1.38334e-39
MT-ATP6	9.24182e-39	0.902024	0.995	0.997	2.88788e-34
MT-CO3	1.07562e-37	0.854846	1	0.997	3.36111e-33
MTND2P28	1.14566e-33	1.01783	0.995	0.99	3.57996e-29
MT-ND4	8.64625e-31	0.668972	1	0.997	2.70178e-26
MT-ND1	4.18726e-29	0.691282	1	0.997	1.30843e-24
ENSG00000230021	2.11814e-26	1.0198	1	0.997	6.61875e-22
MT-ATP8	2.30017e-26	1.16256	0.976	0.911	7.18756e-22
MT-ND4L	4.21154e-26	0.752504	0.995	0.997	1.31602e-21
MT-CYB	2.85347e-22	0.55493	1	1	8.91654e-18
MT-ND3	3.18498e-19	0.6823	0.995	0.993	9.95243e-15
OGA	2.57069e-18	-0.719813	0.925	0.987	8.03289e-14
GRB10	6.23759e-18	-1.27255	0.948	0.987	1.94912e-13
FTH1P8	2.41208e-16	1.08135	0.929	0.791	7.53728e-12
FTH1	5.11271e-16	0.642635	1	1	1.59762e-11
MT-ND6	1.12717e-15	0.709686	0.991	0.983	3.52218e-11
NDUFA4P1	2.79933e-15	0.6941	0.991	0.974	8.74735e-11
LINC02969	3.85667e-15	-1.06717	0.679	0.887	1.20513e-10
STAT3	1.13645e-13	-0.691475	0.939	0.987	3.55118e-09
PCBD2	1.53441e-13	0.715581	0.972	0.901	4.79474e-09
MT-RNR1	1.72852e-13	0.619955	1	1	5.40128e-09
ENSG00000267047	2.19323e-13	2.04654	0.377	0.109	6.85341e-09
RPS3A	2.20922e-13	0.618992	0.995	0.993	6.90339e-09
PDZRN4	2.61282e-13	1.12127	0.849	0.646	8.16455e-09
SUMO2	3.23236e-13	0.563714	0.995	0.983	1.01005e-08
DNAAF9	4.70711e-13	-0.994711	0.679	0.858	1.47088e-08
CELF1	5.69737e-13	-0.539672	0.967	0.99	1.78031e-08
FTH1P4	6.08122e-13	1.39566	0.66	0.387	1.90026e-08
FKBP10	1.20881e-12	-0.885129	0.792	0.917	3.77729e-08
POLR2J	1.63939e-12	0.431919	0.991	0.997	5.12275e-08
SMAD1	2.58537e-12	-0.754469	0.976	0.977	8.07878e-08
APLP2	2.90167e-12	-0.418548	1	0.997	9.06713e-08
HIVEP3	3.00022e-12	-1.15879	0.712	0.877	9.3751e-08
FYN	5.13789e-12	-0.645554	0.972	0.997	1.60549e-07
BMS1P10	5.51789e-12	-0.946304	0.665	0.881	1.72423e-07
CFL1	6.59386e-12	0.292074	0.995	1	2.06045e-07
ATP5MFP2	6.74211e-12	0.777185	0.92	0.851	2.10677e-07
C16orf96	8.30758e-12	1.81715	0.575	0.334	2.59595e-07
SMCO4	9.14236e-12	2.08964	0.434	0.189	2.8568e-07
EVA1CP1	1.13131e-11	0.887752	0.948	0.854	3.53511e-07
ENSG00000258017	1.17803e-11	0.823428	0.976	0.897	3.68111e-07
PPIA	1.216e-11	0.336963	1	1	3.79977e-07
TAF1D	1.53481e-11	-0.600932	0.943	0.974	4.79596e-07
RABAC1	1.90083e-11	1.03278	0.745	0.56	5.93973e-07
LINC00342	2.3688e-11	-0.915547	0.835	0.917	7.40203e-07
MT-CO2	2.98058e-11	0.396229	1	1	9.31372e-07
TCF25	3.01183e-11	-0.586648	0.929	0.987	9.41138e-07
ATXN1	3.31213e-11	-0.948627	0.915	0.927	1.03498e-06
EHBP1	3.4886e-11	-0.88644	0.925	0.967	1.09012e-06
MAP1B	4.61849e-11	-0.567957	1	1	1.44319e-06
ENSG00000228522	5.66399e-11	-0.981591	0.571	0.818	1.76988e-06
RPS15P4	5.67864e-11	0.667654	0.934	0.877	1.77446e-06
ANKRD11	6.45952e-11	-0.548944	0.953	0.983	2.01847e-06
GAP43	6.98973e-11	-0.678633	1	0.997	2.18415e-06
FTH1P12	7.14069e-11	1.27298	0.528	0.265	2.23132e-06
TRIM56	1.14124e-10	-0.784259	0.764	0.901	3.56613e-06
CCL2	1.51046e-10	2.9902	0.349	0.126	4.71987e-06
STMN1	2.02483e-10	0.491785	1	0.997	6.3272e-06
CALM1	2.37927e-10	-0.400145	1	1	7.43475e-06
ITGAE	2.71307e-10	0.573126	0.981	0.97	8.47779e-06
DPF3	2.73675e-10	-1.05133	0.792	0.868	8.5518e-06
MAPK7	2.88321e-10	1.19692	0.684	0.44	9.00945e-06
CDH2	4.93283e-10	-0.528972	0.976	0.993	1.54141e-05
CSRP2	5.65441e-10	0.63116	0.995	0.964	1.76689e-05
TTC19	9.92049e-10	-0.583007	0.844	0.95	3.09995e-05
GLG1	1.02326e-09	-0.48706	0.962	0.993	3.19747e-05
ITGA3	1.08276e-09	-1.48366	0.368	0.589	3.38342e-05
IGF2BP2	1.29919e-09	-0.707421	0.665	0.854	4.05972e-05
PHLDA1-AS1	1.30944e-09	1.74637	0.387	0.156	4.09174e-05
NCOR1	1.33599e-09	-0.478955	0.967	0.993	4.17469e-05
DBIP1	1.35139e-09	1.49655	0.368	0.139	4.22281e-05
KIF5B	1.37775e-09	-0.448163	0.976	1	4.30519e-05
SATB2	1.42245e-09	-0.843878	0.769	0.901	4.44487e-05
SLC25A37	1.48338e-09	-0.982556	0.462	0.692	4.63525e-05
DDA1	1.55131e-09	0.460051	0.991	0.967	4.84754e-05
SETD5	1.56793e-09	-0.554918	0.925	0.987	4.89946e-05
DNM3	1.77092e-09	-0.675774	0.986	0.993	5.53378e-05
ANKRD36C	1.88508e-09	-0.918359	0.703	0.841	5.8905e-05
ZC3HAV1	1.89626e-09	-0.584673	0.929	0.967	5.92542e-05
LUC7L3	2.22736e-09	-0.398256	0.995	1	6.96004e-05
GGNBP2	2.25328e-09	-0.593334	0.887	0.907	7.04106e-05
NONO	2.32758e-09	0.371088	0.995	1	7.27322e-05
ZC3H13	2.41054e-09	-0.565301	0.943	0.983	7.53244e-05
TNRC6C	2.42776e-09	-0.94246	0.712	0.828	7.58625e-05
BEST1	2.88352e-09	1.34447	0.528	0.298	9.01042e-05
EIF3A	2.90903e-09	-0.413317	0.986	1	9.09014e-05
COX6B1	3.37574e-09	0.24961	0.995	1	0.000105485
SPTBN1	3.51928e-09	-0.486625	0.972	0.997	0.000109971
PCNX1	3.57908e-09	-0.533582	0.934	0.98	0.000111839
RETREG1	3.62948e-09	-0.873728	0.665	0.828	0.000113414
MT-CO1	3.8169e-09	0.305168	1	0.997	0.000119271
ZNF358	4.15884e-09	0.914277	0.736	0.563	0.000129955
SBF2	4.16544e-09	-0.646623	0.91	0.947	0.000130162
TNFRSF14	4.51306e-09	-1.91578	0.222	0.457	0.000141024
MALAT1	4.7067e-09	-0.591857	1	1	0.000147075
CA12	4.7503e-09	-1.07448	0.514	0.709	0.000148437
SPATS2	4.93364e-09	-0.561168	0.882	0.954	0.000154167
BCAN	5.02101e-09	1.34347	0.797	0.685	0.000156897
TMEM106C	5.33346e-09	0.77176	0.934	0.811	0.00016666
CYCS	5.65872e-09	0.31661	0.995	0.997	0.000176824
DSTYK	5.94677e-09	-0.951605	0.854	0.944	0.000185825
ENSG00000184906	6.13118e-09	-0.959724	0.637	0.818	0.000191587
GNAI1	6.15585e-09	0.446744	0.995	0.98	0.000192358
SIK3	6.20734e-09	-0.876539	0.849	0.891	0.000193967
DCBLD2	7.38529e-09	-0.865337	0.896	0.944	0.000230776
USP47	8.47062e-09	-0.555183	0.92	0.983	0.00026469
RPL13AP5	9.28151e-09	0.476427	0.991	0.987	0.000290028
MARK3	9.36616e-09	-0.553056	0.892	0.947	0.000292674
CLUAP1	1.07268e-08	-0.947806	0.297	0.54	0.000335191
USP11	1.20376e-08	-0.469702	0.948	0.993	0.000376152
RPL41	1.2128e-08	0.368867	0.995	1	0.000378975
TPST1	1.21741e-08	-0.645657	0.906	0.944	0.000380415
NRTN	1.22802e-08	1.29794	0.377	0.159	0.000383732
KIF16B	1.25572e-08	-0.782952	0.66	0.854	0.000392387
SEMA3A	1.26003e-08	-0.82458	0.858	0.937	0.000393733
RPL32P18	1.27775e-08	0.950107	0.599	0.384	0.000399271
DAD1	1.27907e-08	0.301751	0.995	0.99	0.000399684
ZBTB20	1.35468e-08	-0.650079	0.995	0.997	0.000423311
ENSG00000257256	1.36524e-08	1.37924	0.387	0.172	0.00042661
ENSG00000269968	1.51798e-08	1.16149	0.868	0.781	0.000474338
ENAH	1.54767e-08	-0.673267	0.769	0.894	0.000483615
DHTKD1	1.63349e-08	-0.683587	0.656	0.815	0.000510432
SNRNP70	1.67463e-08	-0.524602	0.986	0.997	0.000523287
TPM2	1.75015e-08	-1.33616	0.297	0.533	0.000546887
FNBP4	1.77983e-08	-0.663611	0.778	0.887	0.000556161
HLA-A	1.8638e-08	-0.491864	1	1	0.000582399
LMNA	1.87783e-08	-0.512782	0.953	0.993	0.000586785
BPTF	1.91423e-08	-0.580472	0.953	0.947	0.000598158
GOLIM4	2.03787e-08	-0.736836	0.703	0.874	0.000636792
FTLP3	2.04957e-08	0.666942	0.896	0.844	0.000640449
PITPNC1	2.08954e-08	-0.86445	0.769	0.877	0.00065294
DUSP6	2.16547e-08	0.766995	0.948	0.914	0.000676665
NDUFA4	2.35288e-08	0.215729	0.995	0.997	0.000735227
FHIT	2.41239e-08	0.222877	1	1	0.000753823
ARHGAP21	2.41608e-08	-0.524083	0.972	0.983	0.000754977
DLG1	2.42267e-08	-0.634784	0.91	0.944	0.000757037
TAOK1	2.43062e-08	-0.56742	0.887	0.94	0.000759522
RPL23AP65	2.56236e-08	0.853039	0.684	0.477	0.000800685
MEG3	2.59318e-08	-0.961198	0.656	0.821	0.000810316
TUBBP1	2.85698e-08	0.977916	0.84	0.752	0.00089275
OXR1	2.94585e-08	-0.736733	0.981	0.99	0.000920519
CCNL2	2.99343e-08	-0.599713	0.863	0.977	0.000935388
SOBP	4.02895e-08	-0.61236	0.943	0.977	0.00125896
CCDC18-AS1	4.1652e-08	-1.06581	0.41	0.629	0.00130154
ENSG00000272822	4.48216e-08	-1.05822	0.325	0.54	0.00140059
IGFBP3	4.84335e-08	-1.30241	0.741	0.854	0.00151345
OSBP2	5.40195e-08	-0.752226	0.854	0.93	0.001688
WSB1	5.43095e-08	-0.533487	0.934	0.967	0.00169706
RPS20P14	5.478e-08	0.813143	0.792	0.672	0.00171176
DDX5	5.58607e-08	-0.299713	1	1	0.00174554
PRKRIP1	5.60108e-08	-0.457404	0.877	0.97	0.00175023
PTMS	5.60509e-08	0.511861	0.995	0.967	0.00175148
BBX	5.91774e-08	-0.530871	0.939	0.967	0.00184917
PRKACB	6.05857e-08	-0.571926	0.925	0.947	0.00189318
H2AZP2	6.49876e-08	1.39052	0.439	0.238	0.00203073
RIPOR2	6.58673e-08	1.22041	0.509	0.315	0.00205822
CACNG8	6.61213e-08	-0.914459	0.5	0.705	0.00206616
NPC2	7.02519e-08	0.615741	0.972	0.95	0.00219523
BICD1	7.40224e-08	-0.712199	0.953	0.97	0.00231305
RTN1	7.52185e-08	-1.05994	0.538	0.689	0.00235043
CSNK1A1	7.53932e-08	-0.410409	0.981	0.997	0.00235589
RTF1	7.54149e-08	-0.43273	0.976	0.987	0.00235657
RPL23AP42	8.36648e-08	0.76844	0.764	0.596	0.00261436
HLA-C	8.66133e-08	-0.657607	0.939	0.987	0.00270649
TRIO	8.93093e-08	-0.515136	0.995	0.993	0.00279074
RPS11P5	8.96796e-08	1.05449	0.538	0.325	0.00280231
ATP2B1	9.39976e-08	-0.684194	0.953	0.97	0.00293724
GNAQ	9.90543e-08	-0.563874	0.953	0.98	0.00309525
ATP5MC3	9.98411e-08	0.33033	0.986	0.987	0.00311983
MSL1	1.03522e-07	-0.517113	0.91	0.97	0.00323484
KIF13A	1.16274e-07	-0.553095	0.679	0.828	0.00363332
ANKRD36	1.27176e-07	-0.755836	0.66	0.838	0.003974
GPX4	1.32473e-07	0.303082	0.991	1	0.00413951
PHF14	1.36619e-07	-0.50765	0.976	0.997	0.00426906
TRABD2A	1.3756e-07	1.15434	0.575	0.401	0.00429847
GTF2A2	1.40337e-07	0.400313	0.995	0.98	0.00438524
AGO4	1.48804e-07	-0.858484	0.41	0.629	0.00464983
SDCCAG8	1.5027e-07	-0.559049	0.915	0.974	0.00469563
RBM26	1.52377e-07	-0.533761	0.934	0.977	0.00476148
DRAXIN	1.54293e-07	-0.628322	0.797	0.884	0.00482135
KIF9-AS1	1.65929e-07	-0.910592	0.377	0.603	0.00518495
UBR1	1.66111e-07	-0.512384	0.811	0.904	0.00519064
ASH1L	1.6709e-07	-0.531237	0.901	0.964	0.00522124
TTC17	1.7118e-07	-0.457743	0.943	0.993	0.00534902
GET3	1.76497e-07	0.358058	1	0.993	0.00551517
GRM1	1.77861e-07	0.98179	0.599	0.394	0.00555779
RFLNB	1.7954e-07	1.21435	0.387	0.182	0.00561027
TRIM44	1.81145e-07	-0.52938	0.929	0.983	0.00566042
CHCHD2	1.86189e-07	0.242	0.995	1	0.00581802
TEAD1	1.86205e-07	-0.480043	0.962	0.997	0.00581852
DLL3	1.90896e-07	1.00308	0.524	0.334	0.00596513
MAMLD1	1.91202e-07	-0.665187	0.778	0.877	0.00597469
MINDY2	1.96299e-07	-0.762926	0.524	0.742	0.00613396
PVT1	2.07238e-07	-0.998258	0.764	0.874	0.00647577
GGT7	2.17263e-07	-0.57652	0.665	0.841	0.00678903
ADAMTS9	2.1749e-07	-1.04712	0.731	0.854	0.00679612
ENSG00000218426	2.30623e-07	0.566315	0.939	0.884	0.00720652
RAB31	2.3883e-07	-0.682161	0.882	0.957	0.00746296
MTDH	2.61896e-07	-0.464538	0.887	0.954	0.00818372
TBCAP1	2.64411e-07	0.851521	0.684	0.55	0.00826231
RNF130	2.65807e-07	-0.430055	0.972	0.99	0.00830595
KMT5B	2.69777e-07	-0.765847	0.594	0.785	0.00843
MFAP4	2.72791e-07	1.98692	0.458	0.275	0.00852419
ATXN2	2.74558e-07	-0.479288	0.844	0.937	0.0085794
TOM1L2	2.79949e-07	-0.536058	0.689	0.838	0.00874784
IFNGR2	2.80168e-07	-0.712816	0.769	0.884	0.00875469
TSHZ2	2.84558e-07	-1.16536	0.774	0.851	0.00889187
PWWP3A	2.9098e-07	-0.609097	0.726	0.864	0.00909255
ENSG00000242588	3.02128e-07	-0.512701	0.868	0.94	0.00944088
PTK2	3.19056e-07	-0.573319	0.958	0.997	0.00996988
ATF4	3.25601e-07	-0.504401	0.91	0.974	0.0101744
ENSG00000178715	3.32791e-07	0.911022	0.519	0.305	0.010399
AHCYL1	3.53601e-07	-0.486465	0.925	0.95	0.0110493
WLS	3.62275e-07	-0.410954	0.995	1	0.0113204
PRDX3	3.71289e-07	0.33187	0.995	0.99	0.011602
HNRNPUL1	3.86636e-07	0.400221	1	0.99	0.0120816
MAP2K7	3.90135e-07	-0.558294	0.476	0.712	0.0121909
MRC2	3.90762e-07	-0.506415	0.92	0.94	0.0122105
MSI2	4.27998e-07	-0.418075	0.995	1	0.0133741
ZKSCAN1	4.39192e-07	-0.471918	0.958	0.993	0.0137239
YKT6	4.39768e-07	-0.365633	0.901	0.974	0.0137419
KANSL1	4.46295e-07	-0.715032	0.854	0.904	0.0139458
TAP1	4.64293e-07	-0.646821	0.67	0.818	0.0145082
NCOA1	4.65378e-07	-0.592125	0.896	0.934	0.0145421
RPL12	4.65937e-07	0.276278	1	1	0.0145596
YEATS2	4.66482e-07	-0.65309	0.877	0.934	0.0145766
SENP6	4.68213e-07	-0.582919	0.825	0.924	0.0146307
PCCA	4.70361e-07	-0.596971	0.887	0.934	0.0146978
RPSA	4.82326e-07	0.325509	0.995	1	0.0150717
POLR2I	4.85389e-07	0.301555	0.986	0.993	0.0151674
KLHL20	4.91972e-07	-0.583269	0.599	0.801	0.0153731
SLC9A3-AS1	4.93824e-07	-0.851851	0.75	0.848	0.015431
CREB5	4.96688e-07	-0.467357	0.91	0.977	0.0155205
NFASC	5.02704e-07	-1.12363	0.783	0.834	0.0157085
SEC11C	5.06549e-07	0.531772	0.976	0.934	0.0158286
GPR37L1	5.10805e-07	1.43248	0.316	0.139	0.0159616
TNKS	5.13542e-07	-0.663345	0.835	0.904	0.0160472
CHST15	5.17127e-07	1.71042	0.245	0.086	0.0161592
TLK1	5.20367e-07	-0.545432	0.83	0.897	0.0162604
CUL4A	5.22608e-07	-0.568018	0.774	0.884	0.0163305
ENSG00000257221	5.23336e-07	-1.75541	0.061	0.225	0.0163532
SBNO1	5.3076e-07	-0.539441	0.792	0.887	0.0165852
ZMIZ1	5.32136e-07	-0.545298	0.958	0.97	0.0166282
SRSF11	5.73939e-07	-0.329051	0.995	1	0.0179345
SAP18	5.80869e-07	0.260956	0.995	1	0.018151
ACADVL	5.9028e-07	-0.608202	0.91	0.977	0.0184451
ENSG00000288018	5.90886e-07	-1.08802	0.274	0.483	0.018464
MXRA7	5.9801e-07	-0.512174	0.858	0.954	0.0186866
MAP4	6.06514e-07	-0.431535	0.981	0.993	0.0189524
SDSL	6.13332e-07	-0.971385	0.217	0.437	0.0191654
KCNQ1OT1	6.21629e-07	-0.962052	0.679	0.778	0.0194247
DGKD	6.22796e-07	-0.77527	0.467	0.672	0.0194611
SFPQ	6.67077e-07	-0.34338	0.981	1	0.0208448
HMBOX1	6.81446e-07	-0.599718	0.83	0.914	0.0212938
WASF2	6.9019e-07	-0.378761	0.967	0.99	0.0215671
IGF2BP3	6.97243e-07	-0.511606	0.991	1	0.0217874
FRMD5	7.05156e-07	-0.732094	0.929	0.974	0.0220347
LMLN	7.08264e-07	-1.10095	0.278	0.49	0.0221318
TPT1-AS1	7.09262e-07	-0.743726	0.42	0.639	0.022163
ENSG00000231918	7.11351e-07	1.11578	0.802	0.702	0.0222283
ARPC3P3	7.12451e-07	1.26256	0.344	0.159	0.0222627
ADAM9	7.14259e-07	-0.540393	0.91	0.964	0.0223192
SMARCC1	7.23536e-07	-0.49342	0.873	0.947	0.022609
PUM1	7.33521e-07	-0.512196	0.925	0.96	0.0229211
MYO9A	7.40585e-07	-0.647645	0.703	0.834	0.0231418
NSD3	7.48583e-07	-0.456738	0.887	0.944	0.0233917
NME3	7.69722e-07	-0.885869	0.425	0.609	0.0240523
NFAT5	7.70888e-07	-0.686523	0.736	0.861	0.0240887
LAMB1	7.78882e-07	-0.581146	0.939	0.957	0.0243385
MED13L	7.85637e-07	-0.622081	0.925	0.95	0.0245496
CREBBP	7.99202e-07	-0.481644	0.948	0.96	0.0249735
RASSF8	8.06557e-07	-0.718717	0.608	0.762	0.0252033
RAB35	8.44503e-07	-0.624842	0.759	0.848	0.026389
ADD1	8.57652e-07	-0.407404	0.948	0.993	0.0267999
VPS54	8.66324e-07	-0.504946	0.83	0.901	0.0270709
PCNA	8.66921e-07	0.619476	0.939	0.921	0.0270896
RPLP0P6	9.0256e-07	0.497619	0.958	0.937	0.0282032
PPP4R3A	9.31144e-07	-0.495788	0.792	0.911	0.0290964
RPS20P24	9.60581e-07	0.791897	0.726	0.599	0.0300162
AGAP1	9.67115e-07	-0.642392	0.929	0.974	0.0302204
SAFB	9.99335e-07	-0.449274	0.901	0.954	0.0312272
SRP14	1.0488e-06	0.243899	0.995	1	0.0327728
ST8SIA5	1.05322e-06	-0.570388	0.986	0.99	0.032911
GALR1	1.06257e-06	-1.01035	0.434	0.626	0.0332033
CAPN2	1.08207e-06	-0.63212	0.726	0.831	0.0338124
EXOC3	1.10538e-06	-0.553544	0.835	0.891	0.034541
TNRC6A	1.11763e-06	-0.54481	0.939	0.957	0.0349236
ANKRD36B	1.13114e-06	-0.688657	0.566	0.755	0.0353459
RLF	1.17435e-06	-0.581146	0.637	0.788	0.0366961
PIGL	1.17873e-06	-0.651787	0.604	0.765	0.036833
A2M	1.1802e-06	-0.882406	0.698	0.815	0.0368787
RGS17	1.20384e-06	-0.865628	0.599	0.748	0.0376174
GAPDHP65	1.20516e-06	0.686099	0.858	0.795	0.037659
MTPN	1.25021e-06	-0.303446	0.995	0.997	0.0390665
RPL24P4	1.25729e-06	0.401864	0.995	0.993	0.0392878
FLOT1	1.26652e-06	-0.415805	0.991	1	0.0395762
MYEF2	1.3084e-06	-0.383203	0.929	0.98	0.040885
C1orf53	1.3086e-06	-0.876065	0.434	0.626	0.0408913
LZTS1	1.30915e-06	-0.661565	0.863	0.93	0.0409082
TBC1D9B	1.33755e-06	-0.491538	0.91	0.947	0.0417959
RPL7A	1.39958e-06	0.224766	0.991	1	0.0437342
PLOD3	1.41628e-06	-0.472297	0.868	0.944	0.044256
PMS2P4	1.4168e-06	-0.53326	0.759	0.858	0.0442722
TOMM70	1.48038e-06	-0.633583	0.665	0.805	0.0462589
MAPK8IP3	1.49038e-06	-0.686486	0.745	0.864	0.0465715
PTMA	1.49512e-06	0.404915	0.995	0.997	0.0467196
FAM118A	1.59329e-06	-0.546099	0.368	0.556	0.0497872
