# Supplementary material for: Cholinergic neuron-to-glioblastoma synapses in a human iPSC-derived co-culture model
Source: Stem Cell Reports. 2025 Jun 19;20(7):102534. doi: 10.1016/j.stemcr.2025.102534 (PMC12277791; doi:10.1016/j.stemcr.2025.102534)
Supplement: Table S3. Primer sequences for shRNA targeting, related to Figure S2 — Oligonucleotide sequences for plasmid construction for knockdown of CHRM3. Sequences for CHRM3 KD 2 and scramble were previously reported by Sun et al. (2025). [file mmc4.xlsx]

## Sheet: Primers
Name	Description	Sequence (5’ to 3’)
CHRM3.KD.F.2	CHRM3 KD2 forward oligo	CCGGCTGTCACCATTATGACTATTTCTCGAGAAATAGTCATAATGGTGACAGTTTTTG
CHRM3.KD.R.2	CHRM3 KD2 reverse oligo	AATTCAAAAACTGTCACCATTATGACTATTTCTCGAGAAATAGTCATAATGGTGACAG
CHRM3.KD.F.1	CHRM3 KD1 forward oligo	CCGGCCTGTCACCATTATGACTATTCTCGAGCCTGTCACCATTATGACTATTTTTTTG
CHRM3.KD.R.1	CHRM3 KD1 reverse oligo	AATTCAAAAACCTGTCACCATTATGACTATTCTCGAGCCTGTCACCATTATGACTATT
Scramble.F	Scramble shRNA forward oligo	CCGGGTTATATACCGTTCGTGTAATCTCGAGATTACACGAACGGTATATAACTTTTTG
Scramble.R	Scramble shRNA reverse oligo	AATTCAAAAAGTTATATACCGTTCGTGTAATCTCGAGATTACACGAACGGTATATAAC
